# Supplementary material for: Effects of disease on foraging behaviour and success in an individual free-ranging northern elephant seal
Source: Conserv Physiol. 2023 May 25;11(1):coad034. doi: 10.1093/conphys/coad034 (PMC10214463; doi:10.1093/conphys/coad034)
Supplement: Web_Material_coad034 [file web_material_coad034.zip]

Archive with 1 entries (1 files):
- DiseaseAtSea_ConsPhys_SI_Revision1.pdf
